# Supplementary material for: Steroidal Regulation of Oviductal microRNAs Is Associated with microRNA-Processing in Beef Cows
Source: Int J Mol Sci. 2021 Jan 19;22(2):953. doi: 10.3390/ijms22020953 (PMC7835783; doi:10.3390/ijms22020953)
Supplement: Supplementary file 1 [file ijms-22-00953-s001.zip]

Archive with 5 entries (5 files):
- Supplementary Material 1.docx
- Supplementary Material 2.docx
- Supplementary Material 3.docx
- Supplementary Material 4.docx
- Supplementary Material 5.docx
